# Supplementary material for: A Novel Approach to Measure Executive Functions in Students: An Evaluation of Two Child-Friendly Apps
Source: Front Psychol. 2020 Jul 16;11:1702. doi: 10.3389/fpsyg.2020.01702 (PMC7378958; doi:10.3389/fpsyg.2020.01702)
Supplement: Supplementary file 1 [file Table_1.XLSX]

## Sheet: TaskRatingData
StudentID	Age	Gender	WM_EYT_Q1	WM_EYT_Q2	WM_EYT_Q3	WM_EYT_Q4	WM_EYT_Q5	WM_EYT_Q6	WM_EYT_Q7	INHIB_EYT_Q1	INHIB_EYT_Q2	INHIB_EYT_Q3	INHIB_EYT_Q4	INHIB_EYT_Q5	INHIB_EYT_Q6	INHIB_EYT_Q7	CF_EYT_Q1	CF_EYT_Q2	CF_EYT_Q3	CF_EYT_Q4	CF_EYT_Q5	CF_EYT_Q6	CF_EYT_Q7	WM_eFUN_Q1	WM_eFUN_Q2	WM_eFUN_Q3	WM_eFUN_Q4	WM_eFUN_Q5	WM_eFUN_Q6	WM_eFUN_Q7	Inhib_eFun_Q1	Inhib_eFun_Q2	Inhib_eFun_Q3	Inhib_eFun_Q4	Inhib_eFun_Q5	Inhib_eFun_Q6	Inhib_eFun_Q7	CF_eFun_Q1	CF_eFun_Q2	CF_eFun_Q3	CF_eFun_Q4	CF_eFun_Q5	CF_eFun_Q6	CF_eFun_Q7	enjoy_eyt_wm	enjoy_eyt_inhib	enjoy_eyt_cf	enjoy_eFun_WM	enjoy_eFun_inhib
35344	8	0	4	4	4	1	4	4	4	4	4	3	1	4	4	4	2	1	1	1	4	1	4	3	4	2	3	2	4	3	4	4	2	1	4	4	4	3	3	2	3	2	3	2	4	3.75	1.25	3.25	3.5
35879	7.8	1	3	3	1	1	4	2	4	1	1	1	1	4	1	4	2	2	2	1	4	4	2	2	2	1	1	4	2	1	4	4	4	1	4	4	4	3	1	2	4	1	2	1	2.25	1	2.5	1.75	4
36008	7.6	0	2	3	1	3	2	1	4	2	4	2	1	4	4	4	1	1	1	4	4	1	1	1	1	1	4	4	1	1	4	4	4	1	4	4	4	1	1	1	1	1	1	1	1.75	3	1	1	4
36010	7.6	0	4	4	4	2	3	4	4	4	2	1	4	4	1	2	1	1	2	4	3	1	1	1	1	1	1	1	1	1	1	1	4	1	4	4	4	1	2	1	4	1	1	1	4	2	1.25	1	2.5
36154	7.4	1	3	3	2	3	2	4	3	3	3	4	2	4	4	4	3	3	3	4	2	4	4	2	3	3	4	2	4	3	3	3	3	4	3	4	4	2	2	2	4	2	4	3	3	3.5	3.25	3	3.25
36222	7.6	1	4	4	4	1	4	4	4	4	3	4	1	4	4	4	4	4	4	4	4	4	4	4	4	4	4	4	4	4	4	4	1	1	4	1	1	4	1	4	4	1	1	1	4	3.75	4	4	2.5
36409	7.8	0	2	3	1	1	4	1	4	2	2	1	1	4	1	4	1	1	1	1	4	1	4	3	3	1	4	1	3	4	4	4	4	4	1	4	2	1	1	1	4	4	1	1	1.75	1.5	1	2.5	4
36518	7.3	1	4	4	4	4	4	4	4	4	4	4	1	4	4	3	4	4	4	1	1	3	4	4	4	4	1	4	4	4	4	4	4	1	4	4	4	4	4	4	1	4	4	4	4	4	3.75	4	4
36611	7.2	1	4	4	4	3	3	4	4	4	4	4	1	3	4	2	4	4	4	1	3	4	4	4	2	4	3	2	4	3	4	4	4	3	3	4	4	4	4	4	2	1	4	3	4	4	4	3.5	4
36913	7.2	0	4	4	4	1	4	3	4	4	4	3	1	4	2	4	1	1	1	1	4	1	4	3	3	3	1	4	1	4	4	3	3	1	4	1	4	3	4	4	1	4	4	4	3.75	3.25	1	2.5	2.75
36933	7.5	1	4	4	4	4	3	4	3	4	4	1	1	1	4	1	1	1	1	1	1	1	1	4	4	4	1	4	4	4	4	4	4	1	4	4	4	4	4	4	4	4	4	4	4	3.25	1	4	4
37244	7.1	1	4	4	4	1	4	4	4	4	4	3	1	4	4	4	4	4	4	1	4	4	4	4	4	3	4	4	4	4	4	4	1	4	4	4	4	4	4	2	1	4	4	4	4	3.75	4	3.75	3.25
37363	7.6	0	4	4	4	2	3	4	4	4	4	3	3	4	4	4	4	4	3	1	4	4	4	4	4	4	2	4	4	4	4	4	4	1	4	4	4	3	2	3	4	1	2	1	4	3.75	3.75	4	4
37428	7.4	1	4	4	3	1	4	4	4	4	4	4	1	4	4	4	4	4	3	1	4	2	3	3	3	2	4	2	2	2	4	4	4	1	4	4	4	1	1	3	4	4	2	2	3.75	4	3.25	2.5	4
37522	6.11	1	4	4	4	1	4	4	4	4	4	4	1	4	4	4	4	4	4	1	4	4	4	4	4	4	1	4	4	4	4	4	4	4	2	4	4	4	4	4	1	4	2	1	4	4	4	4	4
37655	7.1	1	2	3	2	3	3	1	3	2	4	3	1	4	3	2	2	2	2	4	3	2	1	3	2	2	2	4	3	1	4	3	3	2	3	2	1	4	3	1	2	4	3	1	2	3	2	2.5	3
37986	7	0	3	3	4	1	4	3	4	4	4	4	1	4	2	4	4	4	4	1	4	2	4	2	3	3	1	4	2	4	4	4	4	1	4	4	4	3	3	2	1	4	2	4	3.25	3.5	3.5	2.5	4
38003	8.3	0	4	4	4	2	3	4	3	4	4	4	1	4	4	4	4	4	4	1	4	4	3	4	4	4	3	2	4	4	4	4	4	1	3	4	3	4	4	4	2	4	4	2	4	4	4	4	4
38241	6.6	0	2	2	1	3	3	2	4	1	1	1	1	4	1	1	1	1	1	2	4	1	1	2	1	1	3	2	3	3	4	3	2	3	4	4	4	3	3	2	3	4	4	4	1.75	1	1	1.75	3.25
38402	6.6	1	4	3	2	1	4	4	4	4	4	2	1	4	3	4	3	3	3	1	4	2	3	4	2	4	1	3	4	4	4	4	4	3	3	4	4	4	4	3	1	4	4	4	3.25	3.25	2.75	3.5	4
38416	6.9	0	3	2	2	1	2	3	3	2	3	3	1	4	2	3	2	2	2	1	4	1	2	3	3	2	1	4	3	2	3	2	2	1	4	1	1	2	1	1	1	4	1	1	2.5	2.5	1.75	2.75	2
38530	7.4	1	3	4	3	2	3	3	4	3	2	2	3	3	4	4	2	2	2	1	4	3	2	2	3	2	1	4	3	2	3	4	2	1	4	4	4	2	3	1	2	3	3	4	3.25	2.75	2.25	2.5	3.25
38568	6.6	1	4	4	4	1	4	4	4	4	4	4	3	4	4	4	4	4	4	1	4	4	4	4	4	4	4	4	4	4	4	4	4	1	4	4	4	4	4	4	1	4	4	4	4	4	4	4	4
38616	6.8	1	4	4	4	1	4	4	4	4	4	4	1	4	4	4	4	4	4	1	4	4	4	4	4	4	1	4	4	4	4	4	4	1	4	4	3	4	4	4	1	4	4	4	4	4	4	4	4
38690	6.5	0	4	4	4	1	4	4	4	4	4	4	1	4	4	4	4	4	4	1	4	4	4	4	4	4	1	4	4	4	4	4	4	1	4	4	4	4	4	4	1	4	4	4	4	4	4	4	4
38937	7.7	0	4	3	4	2	4	4	2	4	3	2	2	4	4	4	2	3	4	1	4	3	3	4	4	3	1	4	3	4	4	4	4	2	4	4	4	2	1	3	1	4	1	1	3.75	3.25	3	3.5	4
38953	7	1	4	4	4	3	4	3	4	4	4	4	2	3	4	3	3	4	2	1	4	4	4	3	4	4	4	3	4	4	4	4	4	3	4	4	4	4	4	3	4	3	4	4	3.75	4	3.25	3.75	4
39079	6.5	0	4	2	3	1	2	4	4	4	4	3	1	4	4	4	4	4	4	1	4	4	4	1	4	4	1	1	4	4	4	4	1	1	1	1	4	4	4	2	3	4	3	4	3.25	3.75	4	3.25	2.5
39226	6.7	0	4	4	4	1	4	3	2	2	2	2	2	3	2	2	4	3	2	1	4	1	2	3	4	3	1	4	2	1	2	4	4	4	4	4	4	4	3	1	1	4	1	1	3.75	2	2.5	3	3.5
39275	7.4	1	1	2	1	1	4	1	4	1	1	1	1	4	1	3	1	1	1	1	4	1	3	1	1	1	4	4	1	3	3	2	3	1	4	3	3	2	1	2	1	4	1	1	1.25	1	1	1	2.75
39278	7.7	0	4	4	3	1	4	4	4	4	4	3	4	3	2	1	4	3	2	4	1	1	4	4	4	4	3	2	4	2	4	4	4	3	3	4	4	4	4	4	1	1	4	2	3.75	3.25	2.5	4	4
39315	6.6	0	3	2	4	3	2	3	4	4	3	4	3	4	3	4	3	2	3	2	3	2	3	2	4	3	3	2	3	4	2	4	3	3	2	4	4	1	2	3	3	2	3	4	3	3.5	2.5	3	3.25
39622	7.6	1	4	4	4	3	3	4	4	4	4	4	4	2	4	4	4	4	4	4	4	1	3	3	2	4	3	1	3	1	4	4	4	4	3	4	4	1	1	1	4	1	1	1	4	4	3.25	3	4
39779	6.6	0	4	4	4	1	3	4	4	4	4	4	1	4	4	4	4	4	4	1	4	4	4	4	3	4	2	4	4	4	4	3	4	1	3	4	4	4	4	3	1	4	4	4	4	4	4	3.75	3.75
39959	5.11	1	4	4	4	4	4	4	4	4	4	4	4	4	1	4	4	4	4	4	4	4	4	4	4	4	1	2	4	1	4	4	4	1	4	1	4	1	1	1	1	2	3	1	4	3.25	4	4	3.25
40089	6.6	1	4	4	4	2	4	4	4	4	4	4	1	4	4	4	4	4	4	1	4	4	4	1	4	4	1	4	4	4	4	4	4	1	4	4	4	4	4	4	1	4	4	4	4	4	4	3.25	4
40165	6.2	1	2	3	3	1	4	3	3	2	3	2	2	4	3	3	2	2	2	1	3	2	3	3	2	2	3	4	4	3	2	3	4	2	4	4	4	3	4	4	4	4	4	4	2.75	2.5	2	2.75	3.25
40390	7.6	0	3	3	4	1	4	4	1	2	2	2	1	4	3	1	2	2	2	1	4	1	4	3	3	4	1	4	4	1	3	4	4	2	4	4	1	3	3	3	2	3	4	1	3.5	2.25	1.75	3.5	3.75
40471	6.11	1	3	4	4	4	3	4	4	4	4	4	2	4	4	4	4	2	4	1	4	1	3	4	3	4	4	1	4	1	4	4	4	4	3	3	2	3	4	4	4	3	2	1	3.75	4	2.75	3.75	3.75
40588	5.11	1	4	4	4	4	4	4	4	4	4	4	1	4	4	4	4	4	4	4	4	4	4	4	4	4	1	4	1	4	4	4	1	1	4	1	4	4	4	4	1	1	4	4	4	4	4	3.25	2.5
41014	7	1	3	3	2	1	4	2	1	4	4	4	4	1	2	1	1	2	3	1	3	2	1	4	2	3	1	4	4	2	2	3	2	1	4	4	3	3	2	4	4	2	4	1	2.5	3.5	2	3.25	2.75
41064	7.6	0	3	2	2	3	2	2	2	2	2	2	1	4	2	2	2	1	2	1	4	2	2	3	3	2	4	2	4	4	4	4	4	4	3	4	4	3	3	3	4	2	4	4	2.25	2	1.75	3	4
41159	7.8	0	2	1	2	1	4	1	4	2	2	2	1	4	3	4	2	2	1	1	4	1	4	2	1	1	1	4	1	4	4	4	4	1	4	4	4	1	1	1	1	4	1	4	1.5	2.25	1.5	1.25	4
41296	6.7	1	4	4	4	3	4	4	4	4	4	4	1	4	4	4	4	4	4	1	4	4	4	2	2	4	2	2	3	3	4	4	4	2	4	2	4	4	4	4	3	2	4	4	4	4	4	2.75	3.5
41542	5.11	1	4	4	4	1	4	4	4	4	4	4	2	2	4	4	2	3	2	1	4	3	2	4	4	4	3	4	4	4	4	4	4	2	4	4	4	4	4	4	1	4	4	4	4	4	2.5	4	4
42270	7.1	0	4	4	4	1	4	4	4	4	4	4	1	4	4	4	4	4	4	1	4	4	4	4	2	4	1	2	3	2	4	4	4	1	2	3	4	4	4	4	1	4	4	4	4	4	4	3.25	3.75
42318	7	0	4	4	4	2	3	4	4	2	3	2	2	3	3	4	2	2	1	1	4	2	3	4	4	4	3	2	4	4	4	4	4	2	4	4	4	2	2	1	4	3	2	2	4	2.5	1.75	4	4
42440	6.2	1	4	4	4	1	1	1	1	4	4	4	1	1	1	1	4	4	4	1	1	1	1	4	4	4	1	1	1	4	4	4	4	1	1	1	4	4	4	4	1	1	4	4	3.25	3.25	3.25	3.25	3.25
42756	7.9	0	3	2	1	1	4	2	4	3	2	2	1	4	2	4	2	2	2	1	4	2	4	4	3	2	4	3	3	4	4	4	3	1	4	4	4	3	1	2	4	1	1	1	2	2.25	2	3	3.75
42939	5.11	0	1	1	1	1	4	1	4	2	1	4	2	3	1	4	2	3	1	1	4	1	4	1	1	1	4	1	1	1	4	4	3	2	2	4	3	1	1	1	4	1	1	4	1	2	1.75	1	3.75
43039	6.2	1	4	4	4	4	4	1	4	4	3	1	1	2	4	4	4	4	4	1	4	4	4	4	3	2	4	4	1	2	3	4	2	4	1	2	1	4	3	2	2	4	3	4	3.25	3	4	2.5	2.75
43040	6.2	1	4	4	4	1	4	4	4	4	4	4	1	4	4	4	4	4	4	1	4	4	4	4	4	4	1	4	4	4	4	4	4	1	4	4	4	4	4	4	1	4	4	4	4	4	4	4	4
43159	6.6	1	4	4	3	4	1	4	4	4	4	4	1	4	4	4	3	2	3	3	4	3	4	4	4	4	3	4	4	4	4	4	4	4	1	4	4	4	4	4	4	3	4	4	3.75	4	2.75	4	4
43661	7.5	1	3	3	3	4	3	4	4	2	2	2	3	1	2	3	2	2	2	2	3	2	1	4	4	3	2	3	4	4	4	4	3	4	4	4	4	3	4	3	4	4	4	4	3.25	2	2	3.75	3.75
45766	7.7	1	4	4	4	1	4	4	4	3	4	4	1	4	1	3	2	3	2	1	4	1	2	2	3	2	1	4	3	3	4	4	3	1	4	4	4	4	4	4	2	4	4	4	4	3	2	2.5	3.75
47846	7.4	0	3	2	3	1	4	2	4	3	4	3	1	4	4	4	4	4	4	4	4	4	3	2	3	4	2	3	4	2	4	4	3	1	4	4	3	3	4	3	3	4	3	4	2.5	3.5	4	3.25	3.75
49993	6.3	0	4	4	4	1	4	4	4	2	4	4	1	4	4	4	4	4	4	1	4	4	4	4	4	4	1	4	4	4	4	4	4	1	1	4	4	4	4	4	1	4	4	4	4	3.5	4	4	4
52581	5.11	0	4	4	4	1	4	4	4	4	4	4	1	4	4	4	4	4	4	1	4	4	4	4	4	4	1	4	4	4	4	4	4	1	1	4	4	4	4	4	1	4	4	4	4	4	4	4	4
52760	6.9	0	4	4	4	1	4	4	4	4	4	4	1	4	1	4	4	4	4	1	4	1	4	4	4	4	1	1	1	3	4	4	4	4	4	4	4	4	4	4	4	1	4	4	4	3.25	3.25	3.25	4
52793	6.1	1	4	4	4	2	4	4	4	4	4	4	1	4	4	4	4	4	4	1	4	4	1	4	4	4	3	2	4	4	4	4	4	1	4	4	4	4	4	3	4	1	4	4	4	4	4	4	4
53157	6.7	1	4	4	4	1	4	4	4	4	4	4	1	4	4	4	4	4	4	1	4	4	4	3	4	2	1	4	4	4	4	4	4	1	4	4	4	4	4	4	1	4	4	4	4	4	4	3.25	4
53358	7.8	0	4	4	4	1	4	3	4	4	2	4	1	4	2	4	1	1	1	1	4	1	4	3	4	2	1	4	2	4	4	4	4	1	4	4	4	2	2	1	1	4	2	4	3.75	3	1	2.75	4
53441	7.1	1	3	3	3	3	3	4	3	3	4	4	4	3	4	3	3	3	3	3	3	4	3	3	3	3	3	3	3	2	4	4	4	3	4	4	3	3	3	3	3	3	4	3	3.25	3.75	3.25	3	4
53570	7.2	1	4	4	4	3	4	3	4	4	4	4	2	3	4	4	4	4	2	1	4	3	4	4	4	4	1	1	3	3	4	4	4	3	3	3	3	4	4	4	3	3	3	3	3.75	4	3.25	3.75	3.75
54090	6.9	1	4	4	4	1	4	4	4	4	4	4	3	4	3	4	3	4	2	4	3	3	1	4	4	4	3	3	4	4	4	4	4	1	4	4	4	4	4	3	4	1	3	1	4	3.75	3	4	4
54360	8.2	1	4	3	2	1	2	3	2	2	1	1	1	4	1	4	3	2	4	1	4	4	4	4	2	4	4	1	4	1	4	4	4	4	3	4	2	1	3	1	1	4	1	4	3	1.25	3.25	3.5	4
54442	8.1	1	4	4	3	1	4	3	4	4	4	4	4	4	4	4	1	1	1	1	4	1	1	3	2	1	4	4	3	1	4	4	4	4	2	4	4	3	4	1	1	4	3	4	3.5	4	1	2.25	4
54443	6.11	1	4	4	4	4	4	1	4	3	4	4	1	3	4	3	4	2	2	4	4	4	3	4	4	4	2	4	4	4	4	4	4	1	4	4	4	4	4	4	1	4	4	4	3.25	3.75	3	4	4
54610	7.5	0	4	4	4	1	4	4	4	4	4	4	1	4	4	4	2	2	2	1	4	1	4	4	4	4	2	2	4	3	4	4	4	1	3	4	4	4	4	4	1	1	4	4	4	4	1.75	4	4
54657	6.4	1	4	4	4	4	4	4	3	3	4	4	4	4	4	4	4	4	3	1	4	4	4	4	4	3	1	4	4	4	4	4	4	1	4	4	4	3	3	4	4	4	4	4	4	3.75	3.75	3.75	4
54878	7.2	0	4	4	3	3	4	4	4	4	3	4	3	4	4	3	2	3	2	1	4	3	1	4	3	4	3	3	4	3	4	4	3	4	3	4	3	4	3	4	4	4	4	3	3.75	3.75	2.5	3.75	3.75
54934	6.9	1	4	4	4	2	4	4	4	4	4	4	1	4	4	4	4	4	4	1	4	4	4	4	4	4	4	4	4	4	4	4	4	4	4	4	4	4	4	4	4	4	4	4	4	4	4	4	4
55553	6.4	1	4	4	4	1	4	3	2	4	4	4	2	1	4	3	3	4	4	4	1	3	1	3	4	4	2	4	4	3	4	4	4	1	4	4	3	4	4	4	1	4	4	1	3.75	4	3.5	3.75	4
55689	6.3	0	4	4	4	1	4	4	4	4	4	4	1	4	4	4	4	4	4	1	4	4	4	4	4	4	1	4	4	4	1	2	3	1	1	1	1	4	4	4	1	4	4	4	4	4	4	4	1.75
[truncated: 1 more columns]
